# Supplementary material for: SynerClust: a highly scalable, synteny-aware orthologue clustering tool
Source: Microb Genom. 2018 Nov 12;4(11):e000231. doi: 10.1099/mgen.0.000231 (PMC6321874; doi:10.1099/mgen.0.000231)
Supplement: Supplementary File 1 [file mgen-4-231-s001.xlsx]

## Sheet: Escherichia coli
Species	Strain name	NCBI accession
Escherichia coli	O6:536	GCA_000013305.1
Escherichia coli	53638	GCA_000167915.2
Escherichia coli	UTI89	GCA_000013265.1
Escherichia coli	2009EL-2050	GCA_000299255.1
Escherichia coli	EC4115	GCA_000021125.1
Escherichia coli	LF82	GCA_000284495.1
Escherichia coli	S88	GCA_000026285.1
Escherichia coli	CE10	GCA_000227625.1
Escherichia coli	B7A	GCA_000725265.1
Escherichia coli	Shigella flexneri	GCA_000006925
Escherichia coli	2009EL-2071	GCA_000299475.1
Escherichia coli	BW25113	GCA_000750555.1
Escherichia coli	clone D i2	GCA_000233875.1
Escherichia coli	APEC O78	GCA_000332755.1
Escherichia coli	SMS 3_5	GCA_000019645.1
Escherichia coli	O104:H21	GCA_000618965.1
Escherichia coli	2011C-3493	GCA_000299455.1
Escherichia coli	W3110	GCA_000010245.1
Escherichia coli	W	GCA_000184185.1
Escherichia coli	O127:H6 str. E2348/69	GCA_000026545.1
Escherichia coli	O103:H2 str. 12009	GCA_000010745.1
Escherichia coli	Xuzhou21	GCA_000262125.1
Escherichia coli	SE11	GCA_000010385.1
Escherichia coli	O111:H- str. 11128	GCA_000010765.1
Escherichia coli	ATCC 8739	GCA_000019385.1
Escherichia coli	SE15	GCA_000010485.1
Escherichia coli	IAI39	GCA_000026345.1
Escherichia coli	IHE3034	GCA_000025745.1
Escherichia coli	NRG 857C	GCA_000183345.1
Escherichia coli	UM146	GCA_000148605.1
Escherichia coli	B str. REL606	GCA_000017985.1
Escherichia coli	APEC O1	GCA_000014845.1
Escherichia coli	clone D i14	GCA_000233895.1
Escherichia coli	ABU 83972	GCA_000148365.1
Escherichia coli	TW14359	GCA_000022225.1
Escherichia coli	CB9615	GCA_000025165.1
Escherichia coli	RM12579	GCA_000245515.1
Escherichia coli	O157:H7 Sakai	GCA_000008865.1
Escherichia coli	UMN026	GCA_000026325.1
Escherichia coli	H10407	GCA_000210475.1
Escherichia coli	ED1a	GCA_000026305.1
Escherichia coli	DH1	GCA_000023365.1
Escherichia coli	E24377A	GCA_000017745.1
Escherichia coli	55989	GCA_000026245.1
Escherichia coli	O6:CFT073	GCA_000007445.1
Escherichia coli	24377A	GCA_000017745.1
Escherichia coli	101-1	GCA_000168095.1
Escherichia coli	11368	GCA_000091005.1
Escherichia coli	HS	GCA_000017765.1
Escherichia coli	Nissle O6:K5:H1	GCA_000714595.1

## Sheet: Enterobacteriaceae 
ID	NCBI accession
Kleb_pneu_BIDMC_18C_V1	AXLE01000000
Kleb_pneu_BIDMC_16_V1	AXLF01000000
Kleb_pneu_BIDMC_12C_V1	AXLG01000000
Esch_coli_BWH_24_V1	AXLH01000000
Esch_coli_BIDMC_19C_V1	AXLI01000000
Ente_cloa_complex_MGH_8_V1	AXLJ01000000
Ente_cloa_complex_MGH_14_V1	AXLK01000000
Kleb_pneu_BIDMC_41_V1	AYHR01000000
Kleb_pneu_BIDMC_40_V1	AYHS01000000
Esch_coli_BIDMC_39_V1	AYHT01000000
Esch_coli_BIDMC_38_V1	AYHU01000000
Esch_coli_BIDMC_37_V1	AYHV01000000
Kleb_pneu_BIDMC_36_V1	AYHW01000000
Kleb_pneu_BIDMC_25_V1	AYHX01000000
Kleb_pneu_BIDMC_24_V1	AYHY01000000
Kleb_pneu_BIDMC_23_V1	AYHZ01000000
Kleb_pneu_BIDMC_22_V1	AYIA01000000
Kleb_pneu_BIDMC_21_V1	AYIB01000000
Kleb_quas_subsp._quasipneumoniae_UCI_14_V1	AYIC01000000
Ente_cloa_UCI_12_V1	AYID01000000
Ente_cloa_UCI_11_V1	AYIE01000000
Kleb_vari_UCI_10_V1	AYIF01000000
Ente_cloa_UCI_9_V1	AYIG01000000
Kleb_pneu_UCI_8_V1	AYIH01000000
Kleb_pneu_UCI_7_V1	AYII01000000
Kleb_pneu_UCI_6_V1	AYIJ01000000
Ente_cloa_UCI_5_V1	AYIK01000000
Kleb_pneu_UCI_4_V1	AYIL01000000
Ente_cloa_UCI_3_V1	AYIM01000000
Kleb_pneu_UCI_2_V1	AYIN01000000
Esch_coli_BWH_32_V1	AYIO01000000
Ente_cloa_BWH_31_V1	AYIP01000000
Kleb_pneu_BWH_30_V1	AYIQ01000000
Ente_cloa_BWH_29_V1	AYIR01000000
Kleb_pneu_BWH_28_V1	AYIS01000000
Kleb_pneu_MGH_48_V1	AYIT01000000
Kleb_pneu_MGH_46_V1	AYIU01000000
Kleb_quas_subsp._similipneumoniae_MGH_44_V1	AYIV01000000
Kleb_oxyt_MGH_42_V1	AYIW01000000
Kleb_vari_MGH_40_V1	AYIX01000000
Ente_cloa_complex_MGH_38_V1	AYIY01000000
Kleb_pneu_MGH_36_V1	AYIZ01000000
Ente_cloa_complex_MGH_34_V1	AYJA01000000
Kleb_pneu_MGH_32_V1	AYJB01000000
Kleb_pneu_MGH_30_V1	AYJC01000000
Kleb_oxyt_MGH_28_V1	AYJD01000000
Ente_cloa_complex_MGH_26_V1	AYJE01000000
Ente_cloa_complex_MGH_25_V1	AYJF01000000
Ente_cloa_complex_MGH_24_V1	AYJG01000000
Ente_cloa_complex_MGH_23_V1	AYJH01000000
Ente_cloa_complex_MGH_22_V1	AYJI01000000
Kleb_pneu_MGH_21_V1	AYJJ01000000
Kleb_vari_MGH_20_V1	AYJK01000000
Kleb_pneu_MGH_19_V1	AYJL01000000
Kleb_pneu_MGH_18_V1	AYJM01000000
Kleb_pneu_MGH_17_V1	AYJN01000000
Ente_cloa_complex_MGH_16_V1	AYJO01000000
Citr_freu_UCI_32_V1	JAPA01000000
Serr_marc_BIDMC_50_V1	JAPC01000000
Serr_marc_BIDMC_44_V1	JAPD01000000
Esch_coli_BIDMC_43b_V1	JAPE01000000
Esch_coli_BIDMC_43a_V1	JAPF01000000
Esch_coli_BIDMC_20B_V1	JAPG01000000
Esch_coli_BIDMC_20A_V1	JAPH01000000
Esch_coli_BIDMC_19B_V1	JAPI01000000
Esch_coli_BIDMC_19A_V1	JAPJ01000000
Esch_coli_BIDMC_17B_V1	JAPK01000000
Esch_coli_BIDMC_17A_V1	JAPL01000000
Esch_coli_BIDMC_15_V1	JAPM01000000
Esch_coli_BIDMC_9_V1	JAPN01000000
Esch_coli_BIDMC_3_V1	JAPP01000000
Esch_coli_BIDMC_2B_V1	JAPQ01000000
Esch_coli_BWH_40_V1	JAPR01000000
Esch_coli_BWH_34_V1	JAPS01000000
Esch_coli_BIDMC_49b_V1	JAPT01000000
Esch_coli_BIDMC_49a_V1	JAPU01000000
Esch_coli_BIDMC_6_V1	JAPV01000000
Kleb_pneu_BIDMC_31_V1	JAPW01000000
Ente_cloa_UCI_50_V1	JCKK01000000
Ente_cloa_UCI_49_V1	JCKL01000000
Ente_aero_UCI_48_V1	JCKM01000000
Ente_aero_UCI_47_V1	JCKN01000000
Ente_aero_UCI_46_V1	JCKO01000000
Ente_aero_UCI_45_V1	JCKP01000000
Ente_cloa_UCI_39_V1	JCKQ01000000
Ente_cloa_UCI_36_V1	JCKR01000000
Ente_cloa_UCI_35_V1	JCKS01000000
Ente_cloa_UCI_30_V1	JCKT01000000
Ente_aero_UCI_28_V1	JCKU01000000
Ente_aero_UCI_27_V1	JCKV01000000
Ente_cloa_UCI_24_V1	JCKW01000000
Ente_cloa_UCI_23_V1	JCKX01000000
Ente_aero_UCI_16_V1	JCKY01000000
Ente_aero_UCI_15_V1	JCKZ01000000
Ente_cloa_complex_BIDMC_30_V1	JCLA01000000
Ente_cloa_complex_BIDMC_29_V1	JCLB01000000
Ente_cloa_complex_BIDMC_28_V1	JCLC01000000
Ente_cloa_complex_BIDMC_27_V1	JCLD01000000
Ente_cloa_complex_BIDMC_26_V1	JCLE01000000
Ente_cloa_BIDMC_8_V1	JCLF01000000
Ente_cloa_complex_BWH_39_V1	JCLG01000000
Ente_cloa_complex_BWH_37_V1	JCLH01000000
Ente_cloa_complex_MGH_37_V1	JCLI01000000
Ente_cloa_complex_MGH_33_V1	JCLJ01000000
Ente_cloa_complex_MGH_15_V1	JCLK01000000
Ente_cloa_complex_MGH_13_V1	JCLL01000000
Ente_cloa_complex_MGH_12_V1	JCLM01000000
Ente_cloa_complex_MGH_11_V1	JCLN01000000
Ente_cloa_complex_MGH_10_V1	JCLO01000000
Ente_cloa_complex_MGH_9_V1	JCLP01000000
Ente_cloa_complex_MGH_7_V1	JCLQ01000000
Ente_cloa_complex_MGH_6_V1	JCLR01000000
Ente_cloa_complex_MGH_5_V1	JCLS01000000
Ente_cloa_complex_MGH_4_V1	JCLT01000000
Ente_cloa_complex_MGH_3_V1	JCLU01000000
Ente_cloa_complex_MGH_2_V1	JCLV01000000
Ente_cloa_complex_MGH_1_V1	JCLW01000000
Kleb_pneu_BIDMC_35_V1	JCMW02000000
Kleb_pneu_BIDMC_34_V1	JCMX01000000
Kleb_pneu_BIDMC_32_V1	JCMY01000000
Kleb_pneu_BIDMC_13_V1	JCNC01000000
Kleb_pneu_BIDMC_12B_V1	JCND01000000
Kleb_pneu_BWH_41_V1	JCNM01000000
Kleb_pneu_BWH_36_V1	JCNN01000000
Kleb_pneu_MGH_47_V1	JCNR01000000
Kleb_pneu_MGH_45_V1	JCNS01000000
Kleb_pneu_MGH_43_V1	JCNT01000000
Kleb_oxyt_MGH_41_V1	JCNU01000000
Kleb_pneu_MGH_39_V1	JCNV01000000
Kleb_pneu_MGH_35_V1	JCNW01000000
Kleb_pneu_MGH_31_V1	JCNX02000000
Kleb_pneu_MGH_29_V1	JCNY01000000
Kleb_oxyt_MGH_27_V1	JCNZ01000000
Kleb_pneu_UCI_13_V1	JCOA01000000
Esch_coli_BIDMC_83_V1	JJMX00000000
Esch_coli_BIDMC_82_V1	JJMY00000000
Serr_marc_BIDMC_81_V1	JJMZ00000000
Serr_marc_BIDMC_80_V1	JJNA00000000
Kleb_pneu_MGH_63_V1	JJNB00000000
Kleb_pneu_UCI_64_V1	JJNI00000000
Kleb_pneu_UCI_60_V1	JJNJ00000000
Kleb_pneu_MGH_75_V1	JJNK00000000
Ente_cloa_complex_BWH_27_V1	JJNL00000000
Citr_freu_MGH_56_V1	JMUJ00000000
Ente_aero_MGH_61_V1	JMUL00000000
Ente_aero_MGH_62_V1	JMUM00000000
Ente_aero_MGH_77_V1	JMUN00000000
Ente_aero_MGH_78_V1	JMUO00000000
Ente_cloa_BIDMC_66_V1	JMUP00000000
Ente_cloa_BIDMC_67_V1	JMUQ00000000
Ente_cloa_BWH_43_V1	JMUR00000000
Ente_cloa_complex_MGH_53_V1	JMUT00000000
Ente_cloa_complex_MGH_54_V1	JMUU00000000
Ente_cloa_UCI_29_V1	JMUV00000000
Esch_coli_BIDMC_58_V1	JMUW00000000
Esch_coli_BIDMC_59_V1	JMUX00000000
Esch_coli_BIDMC_62_V1	JMUY00000000
Esch_coli_BIDMC_63_V1	JMUZ00000000
Esch_coli_BIDMC_64_V1	JMVA00000000
Esch_coli_BIDMC_65_V1	JMVB00000000
Esch_coli_BIDMC_70_V1	JMVC00000000
Esch_coli_BIDMC_71_V1	JMVD00000000
Esch_coli_BIDMC_72_V1	JMVE00000000
Esch_coli_BIDMC_73_V1	JMVF00000000
Esch_coli_BIDMC_74_V1	JMVG00000000
Esch_coli_BIDMC_75_V1	JMVH00000000
Esch_coli_BIDMC_76_V1	JMVI00000000
Esch_coli_BIDMC_77_V1	JMVJ00000000
Esch_coli_BIDMC_78_V1	JMVK00000000
Esch_coli_BIDMC_79_V1	JMVL00000000
Esch_coli_MGH_57_V1	JMVP00000000
Esch_coli_MGH_58_V1	JMVQ00000000
Esch_coli_UCI_51_V1	JMVR00000000
Esch_coli_UCI_53_V1	JMVS00000000
Esch_coli_UCI_57_V1	JMVT00000000
Esch_coli_UCI_58_V1	JMVU00000000
Esch_coli_UCI_65_V1	JMVV00000000
Esch_coli_UCI_66_V1	JMVW00000000
Kleb_pneu_BIDMC_18B_V1	JMVX00000000
Kleb_pneu_BIDMC_54_V1	JMVY00000000
Kleb_pneu_BIDMC_55_V1	JMVZ00000000
Kleb_pneu_BIDMC_60_V1	JMWA00000000
Kleb_vari_BIDMC_61_V1	JMWB01000000
Kleb_pneu_BIDMC_68_V1	JMWC00000000
Kleb_pneu_BIDMC_69_V1	JMWD00000000
Kleb_pneu_BWH_45_V1	JMWE00000000
Kleb_pneu_BWH_46_V1	JMWF00000000
Kleb_pneu_BWH_47_V1	JMWG00000000
Kleb_pneu_BWH_48_V1	JMWH00000000
Kleb_pneu_MGH_51_V1	JMYV00000000
Kleb_pneu_MGH_52_V1	JMYW00000000
Kleb_pneu_MGH_59_V1	JMYX00000000
Kleb_pneu_MGH_60_V1	JMYY00000000
Kleb_pneu_MGH_64_V1	JMYZ00000000
Kleb_pneu_MGH_65_V1	JMZA00000000
Kleb_pneu_MGH_66_V1	JMZB00000000
Kleb_pneu_MGH_67_V1	JMZC00000000
Kleb_vari_MGH_68_V1	JMZD01000000
Kleb_pneu_MGH_69_V1	JMZE00000000
Kleb_pneu_MGH_70_V1	JMZF00000000
Kleb_pneu_MGH_71_V1	JMZG00000000
Kleb_pneu_MGH_72_V1	JMZH00000000
Kleb_pneu_MGH_73_V1	JMZI00000000
Kleb_pneu_MGH_74_V1	JMZJ00000000
Kleb_pneu_MGH_76_V1	JMZK00000000
Kleb_pneu_MGH_79_V1	JMZL00000000
Kleb_pneu_MGH_80_V1	JMZM00000000
Kleb_pneu_UCI_55_V1	JMZN00000000
Kleb_pneu_UCI_56_V1	JMZO00000000
Kleb_pneu_UCI_59_V1	JMZP00000000
Kleb_pneu_UCI_61_V1	JMZQ00000000
Kleb_pneu_UCI_62_V1	JMZR00000000
Kleb_pneu_UCI_63_V1	JMZS00000000
Kleb_pneu_UCI_67_V1	JMZT00000000
Kleb_pneu_UCI_68_V1	JMZU00000000
Kleb_pneu_UCI_17_V1	JNVF00000000
Kleb_pneu_BIDMC_10_V1	JNVG00000000
Kleb_pneu_BIDMC_33B_V1	JNVK00000000
Ente_cloa_BIDMC_33A_V1	JZKC00000000
Citr_sp._MGH99_V1	LESL00000000
Citr_sp._MGH100_V1	LESM00000000
Citr_sp._MGH103_V1	LESN00000000
Citr_sp._MGH104_V1	LESO00000000
Citr_sp._MGH105_V1	LESP00000000
Citr_sp._MGH106_V1	LESQ00000000
Citr_sp._MGH109_V1	LESR00000000
Citr_sp._MGH110_V1	LESS00000000
Citr_sp._BIDMC107_V1	LEST00000000
Citr_sp._BIDMC108_V1	LESU00000000
Ente_Aero_UCI89_V1	LESV00000000
Ente_Aero_UCI90_V1	LESW00000000
Ente_Aero_UCI97_V1	LESX00000000
Ente_Aero_UCI98_V1	LESY00000000
Ente_Cloa_UCI85_V1	LESZ00000000
Ente_Cloa_UCI86_V1	LETA00000000
Ente_sp._BWH52_V1	LETB00000000
Ente_cloa_complex_BWH63_V1	LETC00000000
Ente_cloa_complex_BWH64_V1	LETD00000000
Ente_sp._MGH85_V1	LETE00000000
Ente_sp._MGH86_V1	LETF00000000
Ente_sp._MGH119_V1	LETG00000000
Ente_sp._MGH120_V1	LETH00000000
Ente_sp._MGH127_V1	LETI00000000
Ente_sp._MGH128_V1	LETJ00000000
Ente_sp._BIDMC87_V1	LETK00000000
Ente_sp._BIDMC93_V1	LETL00000000
Ente_sp._BIDMC94_V1	LETM00000000
Ente_sp._BIDMC99_V1	LETN00000000
Ente_sp._BIDMC100_V1	LETO00000000
Ente_sp._BIDMC109_V1	LETP00000000
Ente_sp._BIDMC110_V1	LETQ00000000
Ente_sp._BIDMC92_V1	LETR00000000
Esch_coli_BWH49_V1	LETS00000000
Esch_coli_BWH50_V1	LETT00000000
Esch_coli_BWH55_V1	LETU00000000
Serr_marc_BWH57_V1	LETV00000000
Esch_coli_BWH59_V1	LETW00000000
Esch_coli_BWH60_V1	LETX00000000
Esch_coli_BWH61_V1	LETY00000000
Esch_coli_MGH107_V1	LETZ00000000
Esch_coli_MGH108_V1	LEUA00000000
Esch_coli_MGH121_V1	LEUB00000000
Esch_coli_MGH122_V1	LEUC00000000
Esch_coli_BIDMC97_V1	LEUD00000000
Esch_coli_BIDMC98_V1	LEUE00000000
Esch_coli_BIDMC101_V1	LEUF00000000
Esch_coli_BIDMC102_V1	LEUG00000000
Esch_coli_BIDMC103_V1	LEUH00000000
Esch_coli_BIDMC104_V1	LEUI00000000
Esch_coli_BIDMC105_V1	LEUJ00000000
Esch_coli_BIDMC106_V1	LEUK00000000
Esch_coli_BIDMC111_V1	LEUL00000000
Esch_coli_BIDMC112_V1	LEUM00000000
Esch_coli_BIDMC113_V1	LEUN00000000
Esch_coli_BIDMC114_V1	LEUO00000000
Kleb_oxyt_MGH87_V1	LEUS00000000
Kleb_oxyt_MGH88_V1	LEUT00000000
Kleb_pneu_BWH53_V1	LEZU00000000
Kleb_pneu_BWH58_V1	LEZV00000000
Kleb_pneu_BWH62_V1	LEZW00000000
Kleb_pneu_MGH81_V1	LEZX00000000
Kleb_pneu_MGH82_V1	LEZY00000000
Kleb_pneu_MGH84_V1	LEZZ00000000
Kleb_pneu_MGH89_V1	LFAA00000000
Kleb_pneu_MGH90_V1	LFAB00000000
Kleb_pneu_MGH91_V1	LFAC00000000
Kleb_pneu_MGH92_V1	LFAD00000000
Kleb_pneu_MGH93_V1	LFAE00000000
Kleb_pneu_MGH94_V1	LFAF00000000
Kleb_pneu_MGH95_V1	LFAG00000000
Kleb_pneu_MGH96_V1	LFAH00000000
Kleb_pneu_MGH97_V1	LFAI00000000
Kleb_pneu_MGH98_V1	LFAJ00000000
Kleb_pneu_MGH101_V1	LFAK00000000
Kleb_pneu_MGH102_V1	LFAL00000000
Kleb_pneu_MGH111_V1	LFAM00000000
Kleb_pneu_MGH112_V1	LFAN00000000
Kleb_pneu_MGH113_V1	LFAO00000000
Kleb_pneu_MGH114_V1	LFAP00000000
Kleb_pneu_MGH115_V1	LFAQ00000000
Kleb_pneu_MGH116_V1	LFAR00000000
Kleb_pneu_MGH117_V1	LFAS00000000
Kleb_pneu_MGH118_V1	LFAT00000000
Kleb_pneu_MGH123_V1	LFAU00000000
Kleb_pneu_MGH124_V1	LFAV00000000
Kleb_pneu_MGH125_V1	LFAW00000000
Kleb_pneu_MGH126_V1	LFAX00000000
Kleb_pneu_BIDMC85_V1	LFAY00000000
Kleb_pneu_BIDMC86_V1	LFAZ00000000
Kleb_pneu_BIDMC88_V1	LFBA00000000
Kleb_pneu_BIDMC89_V1	LFBB00000000
Kleb_pneu_BIDMC90_V1	LFBC00000000
Kleb_pneu_BIDMC91_V1	LFBD00000000
Kleb_pneu_BIDMC95_V1	LFBE00000000
Kleb_pneu_BIDMC96_V1	LFBF00000000
Kleb_Pneu_UCI70_V1	LFBG00000000
Kleb_Pneu_UCI75_V1	LFBH00000000
Kleb_Pneu_UCI76_V1	LFBI00000000
Kleb_Pneu_UCI81_V1	LFBJ00000000
Kleb_Pneu_UCI82_V1	LFBK00000000
Kleb_Pneu_UCI91_V1	LFBL00000000
Kleb_Pneu_UCI92_V1	LFBM00000000
Kleb_Pneu_UCI93_V1	LFBN00000000
Kleb_Pneu_UCI94_V1	LFBO00000000
Kleb_Pneu_UCI95_V1	LFBP00000000
Kleb_Pneu_UCI96_V1	LFBQ00000000
Serr_marc_BWH56_V1	LFBR00000000
Serr_marc_UCI87_V1	LFBS00000000
Serr_marc_UCI88_V1	LFBT00000000
Kleb_Pneu_UCI69_V1	LGJI00000000
Kleb_pneu_MGH83_V1	LGJJ00000000
Citr_amal_MGH151_V1	NGRA00000000
Citr_freu_complex_MGH141_V1	NGRB00000000
Citr_freu_complex_MGH142_V1	NGRC00000000
Citr_freu_complex_MGH145_V1	NGRD00000000
Citr_freu_complex_MGH146_V1	NGRE00000000
Citr_freu_complex_MGH152_V1	NGRF00000000
Ente_aero_UCI119_V1	NGRH00000000
Ente_aero_UCI120_V1	NGRI00000000
Ente_cloa_complex_BWH71_V1	NGRJ00000000
Ente_cloa_complex_MGH131_V1	NGRK00000000
Ente_cloa_complex_MGH132_V1	NGRL00000000
Ente_cloa_complex_MGH159_V1	NGRM00000000
Ente_cloa_complex_MGH160_V1	NGRN00000000
Ente_cloa_UCI101_V1	NGRR00000000
Ente_cloa_UCI102_V1	NGRS00000000
Esch_coli_BIDMC115_V1	NGRV00000000
Esch_coli_BWH68_V1	NGRW00000000
Esch_coli_BWH69_V1	NGRX00000000
Esch_coli_MGH130_V1	NGRY00000000
Esch_coli_MGH143_V1	NGRZ00000000
Esch_coli_MGH144_V1	NGSA00000000
Esch_coli_MGH163_V1	NGSB00000000
Esch_coli_MGH169_V1	NGSC00000000
Esch_coli_UCI103_V1	NGSI00000000
Esch_coli_UCI104_V1	NGSJ00000000
Esch_coli_UCI121_V1	NGSK00000000
Esch_coli_UCI122_V1	NGSL00000000
Kleb_pneu_BIDMC117_V1	NGSO00000000
Kleb_pneu_BIDMC118_V1	NGSP00000000
Kleb_pneu_BWH66_V1	NGSQ00000000
Kleb_pneu_BWH67_V1	NGSR00000000
Kleb_pneu_MGH133_V1	NGSU00000000
Kleb_pneu_MGH134_V1	NGSV00000000
Kleb_pneu_MGH140_V1	NGSW00000000
Kleb_pneu_MGH147_V1	NGSX00000000
Kleb_pneu_MGH148_V1	NGSY00000000
Kleb_pneu_MGH149_V1	NGSZ00000000
Kleb_pneu_MGH153_V1	NGTA00000000
Kleb_pneu_MGH155_V1	NGTB00000000
Kleb_pneu_MGH156_V1	NGTC00000000
Kleb_pneu_MGH157_V1	NGTD00000000
Kleb_pneu_MGH158_V1	NGTE00000000
Kleb_pneu_MGH161_V1	NGTF00000000
Kleb_pneu_MGH162_V1	NGTG00000000
Kleb_pneu_MGH165_V1	NGTH00000000
Kleb_pneu_MGH166_V1	NGTI00000000
Kleb_pneu_MGH167_V1	NGTJ00000000
Kleb_pneu_MGH168_V1	NGTK00000000
Kleb_pneu_MGH171_V1	NGTL00000000
Kleb_pneu_MGH172_V1	NGTM00000000
Kleb_pneu_UCI105_V1	NGTQ00000000
Kleb_pneu_UCI106_V1	NGTR00000000
Kleb_pneu_UCI107_V1	NGTS00000000
Kleb_pneu_UCI109_V1	NGTT00000000
Kleb_pneu_UCI110_V1	NGTU00000000
Kleb_pneu_UCI111_V1	NGTV00000000
Kleb_pneu_UCI112_V1	NGTW00000000
Kleb_pneu_UCI113_V1	NGTX00000000
Kleb_pneu_UCI114_V1	NGTY00000000
Kleb_pneu_UCI115_V1	NGTZ00000000
Kleb_pneu_UCI116_V1	NGUA00000000
Kleb_pneu_UCI117_V1	NGUB00000000
Kleb_pneu_UCI118_V1	NGUC00000000
Serr_marc_MGH135_V1	NGUD00000000
Serr_marc_MGH136_V1	NGUE00000000
Esch_coli_BIDMC116_V1	NHZJ00000000
Esch_coli_MGH129_V1	NHZK00000000
Esch_coli_MGH164_V1	NHZL00000000
Kleb_pneu_UCI108_V1	NHZM00000000
Esch_coli_BWH70_V1	NIBR00000000
Citr_freu_UCI_31_V1	NIBR00000000
Citr_Spec_MGH_55_V1	NIBR00000000
Ente_aero_MGH174_V1	NGRG01000000
Ente_cloa_complex_MGH177_V1	NGRO01000000
Ente_cloa_complex_MGH178_V1	NGRP01000000
Ente_cloa_complex_MGH184_V1	NGRQ01000000
Ente_gerg_MGH173_V1	NGRT01000000
Ente_gerg_MGH183_V1	NGRU01000000
Esch_coli_MGH170_V1	NGSD01000000
Esch_coli_MGH179_V1	NGSE01000000
Esch_coli_MGH180_V1	NGSF01000000
Esch_coli_MGH187_V1	NGSG01000000
Esch_coli_MGH188_V1	NGSH01000000
Kleb_oxyt_MGH175_V1	NGSM01000000
Kleb_oxyt_MGH176_V1	NGSN01000000
Kleb_pneu_MGH181_V1	NGTN01000000
Kleb_pneu_MGH185_V1	NGTO01000000
Kleb_pneu_MGH186_V1	NGTP01000000
Kleb_pneu_BIDMC_1_V1	JCNK01000000
Kleb_pneu_BIDMC_11_V1	JCNF01000000
Kleb_pneu_BIDMC_12A_V1	JCNE01000000
Kleb_pneu_BIDMC_14_V1	JCNB01000000
Kleb_pneu_BIDMC_18A_V1	JCNA01000000
Kleb_pneu_BIDMC_18D_V1	JCMZ01000000
Kleb_pneu_BIDMC_2A_V1	JCNJ01000000
Kleb_pneu_BIDMC_4_V1	JCNI01000000
Kleb_pneu_BIDMC_42a_V1	JCMV01000000
Kleb_pneu_BIDMC_42b_V1	JCMU01000000
Kleb_pneu_BIDMC_45_V1	JCMM01000000
Kleb_pneu_BIDMC_46a_V1	JCMT01000000
Kleb_pneu_BIDMC_46b_V1	JCMS01000000
Kleb_pneu_BIDMC_47_V1	JCMR01000000
Kleb_pneu_BIDMC_48_V1	JCMQ01000000
Kleb_pneu_BIDMC_5_V1	JCNH01000000
Kleb_pneu_BIDMC_51_V1	JCMP01000000
Kleb_pneu_BIDMC_52_V1	JCMO01000000
Kleb_pneu_BIDMC_53_V1	JCMN01000000
Kleb_pneu_BIDMC_7A_V1	JAPO01000000
Kleb_pneu_BIDMC_7B_V1	JCNG01000000
Kleb_pneu_BWH_15_V1	JCNP01000000
Kleb_pneu_BWH_2_V1	JCNQ01000000
Kleb_pneu_BWH_22_V1	JCNO01000000
Kleb_pneu_UCI_1_V1	JCNL01000000
Kleb_pneu_UCI_18_V1	JCML01000000
Kleb_pneu_UCI_19_V1	JCMK01000000
Kleb_pneu_UCI_20_V1	JCMJ01000000
Kleb_pneu_UCI_21_V1	JCMI01000000
Kleb_pneu_UCI_22_V1	JCMH01000000
Kleb_pneu_UCI_25_V1	JCMG01000000
Kleb_pneu_UCI_26_V1	JCMF01000000
Kleb_pneu_UCI_33_V1	JCME01000000
Kleb_pneu_UCI_34_V1	JCMD01000000
Kleb_pneu_UCI_37_V1	JCMC01000000
Kleb_pneu_UCI_38_V1	JCMB01000000
Kleb_pneu_UCI_41_V1	JCMA01000000
Kleb_pneu_UCI_42_V1	JCLZ01000000
Kleb_pneu_UCI_43_V1	JCLY01000000
Kleb_pneu_UCI_44_V1	JCLX01000000

## Sheet: Tuberculosis
ID	NCBI accession
Myco_tube_NRITLD38_V1	JJSA00000000
Myco_tube_TKK_04_0104_V1	JJTG00000000
Myco_tube_TKK_04_0159_V1	JJTH00000000
Myco_tube_TKK_04_0137_V1	JJTT00000000
Myco_tube_TKK_04_0132_V1	JJTW00000000
Myco_tube_TKK_04_0130_V1	JJTY00000000
Myco_tube_TKK_04_0129_V1	JJTZ00000000
Myco_tube_TKK_04_0126_V1	JJUA00000000
Myco_tube_TKK_04_0125_V1	JJUB00000000
Myco_tube_TKK_04_0124_V1	JJUC00000000
Myco_tube_TKK_04_0123_V1	JJUD00000000
Myco_tube_TKK_04_0122_V1	JJUE00000000
Myco_tube_TKK_04_0117_V1	JJUH00000000
Myco_tube_TKK_04_0109_V1	JJUL00000000
Myco_tube_TKK_04_0106_V1	JJUO00000000
Myco_tube_TKK_04_0105_V1	JJUP00000000
Myco_tube_TKK_04_0099_V1	JJUR00000000
Myco_tube_TKK_05SA_0043_V1	JJVK00000000
Myco_tube_TKK_05MA_2008_V1	JJWE00000000
Myco_tube_TKK_05MA_2005_V1	JJWF00000000
Myco_tube_TKK_05MA_0026_V1	JJWU00000000
Myco_tube_TKK_05MA_0001_V1	JJXF00000000
Myco_tube_TKK_04_0086_V1	JJXG00000000
Myco_tube_TKK_04_0084_V1	JJXH00000000
Myco_tube_TKK_04_0083_V1	JJXI00000000
Myco_tube_TKK_04_0082_V1	JJXJ00000000
Myco_tube_TKK_04_0081_V1	JJXK00000000
Myco_tube_TKK_04_0080_V1	JJXL00000000
Myco_tube_TKK_04_0079_V1	JJXM00000000
Myco_tube_TKK_04_0078_V1	JJXN00000000
Myco_tube_TKK_04_0075_V1	JJXO00000000
Myco_tube_TKK_04_0072_V1	JJXP00000000
Myco_tube_TKK_04_0071_V1	JJXQ00000000
Myco_tube_TKK_04_0070_V1	JJXR00000000
Myco_tube_TKK_04_0069_V1	JJXS00000000
Myco_tube_TKK_04_0068_V1	JJXT00000000
Myco_tube_TKK_04_0067_V1	JJXU00000000
Myco_tube_TKK_04_0066_V1	JJXV00000000
Myco_tube_TKK_04_0064_V1	JJXW00000000
Myco_tube_TKK_04_0063_V1	JJXX00000000
Myco_tube_TKK_04_0062_V1	JJXY00000000
Myco_tube_TKK_04_0061_V1	JJXZ00000000
Myco_tube_TKK_04_0060_V1	JJYA00000000
Myco_tube_TKK_04_0059_V1	JJYB00000000
Myco_tube_TKK_04_0054_V1	JJYC00000000
Myco_tube_TKK_04_0051_V1	JJYD00000000
Myco_tube_TKK_03_0160_V1	JJYE00000000
Myco_tube_TKK_03_0159_V1	JJYF00000000
Myco_tube_TKK_03_0158_V1	JJYG00000000
Myco_tube_TKK_03_0156_V1	JJYH00000000
Myco_tube_TKK_03_0154_V1	JJYI00000000
Myco_tube_TKK_03_0153_V1	JJYJ00000000
Myco_tube_TKK_03_0150_V1	JJYK00000000
Myco_tube_TKK_03_0149_V1	JJYL00000000
Myco_tube_TKK_03_0118_V1	JJYM00000000
Myco_tube_TKK_03_0116_V1	JJYN00000000
Myco_tube_TKK_03_0115_V1	JJYO00000000
Myco_tube_TKK_03_0114_V1	JJYP00000000
Myco_tube_TKK_03_0112_V1	JJYR00000000
Myco_tube_TKK_03_0111_V1	JJYS00000000
Myco_tube_TKK_03_0109_V1	JJYT00000000
Myco_tube_TKK_03_0106_V1	JJYV00000000
Myco_tube_TKK_03_0103_V1	JJYX00000000
Myco_tube_TKK_03_0101_V1	JJYZ00000000
Myco_tube_TKK_03_0100_V1	JJZA00000000
Myco_tube_TKK_03_0099_V1	JJZB00000000
Myco_tube_TKK_03_0098_V1	JJZC00000000
Myco_tube_TKK_03_0096_V1	JJZD00000000
Myco_tube_TKK_03_0094_V1	JJZE00000000
Myco_tube_TKK_03_0092_V1	JJZF00000000
Myco_tube_TKK_03_0090_V1	JJZG00000000
Myco_tube_TKK_03_0089_V1	JJZH00000000
Myco_tube_TKK_03_0083_V1	JJZI00000000
Myco_tube_TKK_03_0075_V1	JJZJ00000000
Myco_tube_TKK_03_0072_V1	JJZK00000000
Myco_tube_TKK_03_0065_V1	JJZL00000000
Myco_tube_TKK_03_0063_V1	JJZN00000000
Myco_tube_TKK_03_0062_V1	JJZO00000000
Myco_tube_TKK_03_0059_V1	JJZP00000000
Myco_tube_TKK_03_0058_V1	JJZQ00000000
Myco_tube_TKK_03_0050_V1	JJZR00000000
Myco_tube_TKK_03_0047_V1	JJZS00000000
Myco_tube_TKK_03_0044_V1	JJZT00000000
Myco_tube_TKK_03_0042_V1	JJZU00000000
Myco_tube_TKK_03_0040_V1	JJZV00000000
Myco_tube_TKK_03_0039_V1	JJZW00000000
Myco_tube_TKK_03_0038_V1	JJZX00000000
Myco_tube_TKK_03_0037_V1	JJZY00000000
Myco_tube_TKK_03_0035_V1	JJZZ00000000
Myco_tube_TKK_03_0028_V1	JKAA00000000
Myco_tube_TKK_03_0024_V1	JKAB00000000
Myco_tube_TKK_03_0023_V1	JKAC00000000
Myco_tube_TKK_03_0021_V1	JKAD00000000
Myco_tube_TKK_03_0015_V1	JKAE00000000
Myco_tube_TKK_03_0012_V1	JKAF00000000
Myco_tube_3067CJ_V1	JKBJ00000000
Myco_tube_BTB13-276_V1	JKBW00000000
Myco_tube_BTB13-222_V1	JKBX00000000
Myco_tube_BTB13-206_V1	JKBY00000000
Myco_tube_BTB13-156_V1	JKBZ00000000
Myco_tube_BTB13-089_V1	JKCC00000000
Myco_tube_BTB13-063_V1	JKCD00000000
Myco_tube_BTB13-001_V1	JKCE00000000
Myco_tube_BTB12-449_V1	JKCF00000000
Myco_tube_BTB12-400_V1	JKCG00000000
Myco_tube_BTB12-315_V1	JKCI00000000
Myco_tube_BTB12-314_V1	JKCJ00000000
Myco_tube_BTB12-313_V1	JKCK00000000
Myco_tube_BTB12-305_V1	JKCL00000000
Myco_tube_BTB12-304_V1	JKCM00000000
Myco_tube_BTB12-294_V1	JKCN00000000
Myco_tube_BTB12-211_V1	JKCO00000000
Myco_tube_BTB12-206_V1	JKCP00000000
Myco_tube_BTB12-162_V1	JKCQ00000000
Myco_tube_BTB12-094_V1	JKCR00000000
Myco_tube_BTB12-054_V1	JKCS00000000
Myco_tube_BTB12-046_V1	JKCT00000000
Myco_tube_BTB12-002_V1	JKCU00000000
Myco_tube_BTB12-001_V1	JKCV00000000
Myco_tube_BTB11-371_V1	JKCW00000000
Myco_tube_BTB11-343_V1	JKCX00000000
Myco_tube_BTB11-300_V1	JKCY00000000
Myco_tube_BTB11-299_V1	JKCZ00000000
Myco_tube_BTB11-250_V1	JKDB00000000
Myco_tube_BTB11-236_V1	JKDC00000000
Myco_tube_BTB11-210_V1	JKDE00000000
Myco_tube_BTB11-207_V1	JKDF00000000
Myco_tube_BTB11-195_V1	JKDG00000000
Myco_tube_BTB11-192_V1	JKDH00000000
Myco_tube_BTB11-160_V1	JKDI00000000
Myco_tube_BTB11-139_V1	JKDJ00000000
Myco_tube_BTB11-133_V1	JKDK00000000
Myco_tube_BTB11-047_V1	JKDM00000000
Myco_tube_BTB11-027_V1	JKDN00000000
Myco_tube_BTB11-001_V1	JKDO00000000
Myco_tube_BTB10-487_V1	JKDP00000000
Myco_tube_BTB10-426_V1	JKDR00000000
Myco_tube_BTB10-422_V1	JKDS00000000
Myco_tube_BTB10-406_V1	JKDT00000000
Myco_tube_BTB10-367_V1	JKDU00000000
Myco_tube_BTB10-357_V1	JKDV00000000
Myco_tube_BTB_10-308_V1	JKDW00000000
Myco_tube_BTB10-305_V1	JKDX00000000
Myco_tube_BTB10-295_V1	JKDY00000000
Myco_tube_BTB10-277_V1	JKDZ00000000
Myco_tube_BTB10-258_V1	JKEA00000000
Myco_tube_BTB10-257_V1	JKEB00000000
Myco_tube_BTB10-253_V1	JKEC00000000
Myco_tube_BTB10-142_V1	JKED00000000
Myco_tube_BTB10-120_V1	JKEE00000000
Myco_tube_BTB10-097_V1	JKEF00000000
Myco_tube_BTB10-092_V1	JKEG00000000
Myco_tube_BTB10-005_V1	JKEH00000000
Myco_tube_BTB10-001_V1	JKEI00000000
Myco_tube_BTB09-565_V1	JKEJ00000000
Myco_tube_BTB09-553_V1	JKEL00000000
Myco_tube_BTB09-382_V1	JKEO00000000
Myco_tube_BTB09-230_V1	JKEQ00000000
Myco_tube_BTB09-184_V1	JKER00000000
Myco_tube_BTB09-157_V1	JKES00000000
Myco_tube_BTB09-151_V1	JKET00000000
Myco_tube_BTB09-091_V1	JKEU00000000
Myco_tube_BTB09-086_V1	JKEV00000000
Myco_tube_BTB09-085_V1	JKEW00000000
Myco_tube_BTB09-058_V1	JKEX00000000
Myco_tube_BTB09-036_V1	JKEY00000000
Myco_tube_BTB09-001_V1	JKEZ00000000
Myco_tube_BTB08-395_V1	JKFA00000000
Myco_tube_BTB08-394_V1	JKFB00000000
Myco_tube_BTB08-362_V1	JKFC00000000
Myco_tube_BTB08-356_V1	JKFD00000000
Myco_tube_BTB08-309_V1	JKFE00000000
Myco_tube_BTB08-288_V1	JKFF00000000
Myco_tube_BTB08-283_V1	JKFG00000000
Myco_tube_BTB08-221_V1	JKFH00000000
Myco_tube_BTB08-183_V1	JKFI00000000
Myco_tube_BTB08-093_V1	JKFK00000000
Myco_tube_BTB08-072_V1	JKFL00000000
Myco_tube_BTB08-043_V1	JKFM00000000
Myco_tube_BTB08-022_V1	JKFN00000000
Myco_tube_BTB08-014_V1	JKFO00000000
Myco_tube_BTB08-001_V1	JKFP00000000
Myco_tube_BTB07-354_V1	JKFQ00000000
Myco_tube_BTB07-327_V1	JKFR00000000
Myco_tube_BTB07-325_V1	JKFS00000000
Myco_tube_BTB07-324_V1	JKFT00000000
Myco_tube_BTB07-323_V1	JKFU00000000
Myco_tube_BTB07-300_V1	JKFW00000000
Myco_tube_BTB07-299_V1	JKFX00000000
Myco_tube_BTB07-283_V1	JKFY00000000
Myco_tube_BTB07-261_V1	JKGA00000000
Myco_tube_BTB07-246_V1	JKGC00000000
Myco_tube_BTB07-234_V1	JKGE00000000
Myco_tube_BTB07-206_V1	JKGF00000000
Myco_tube_BTB07-170_V1	JKGG00000000
Myco_tube_BTB03-144_V1	JKGH00000000
Myco_tube_BTB07-126_V1	JKGI00000000
Myco_tube_BTB07-123_V1	JKGJ00000000
Myco_tube_BTB07-070_V1	JKGK00000000
Myco_tube_BTB07-034_V1	JKGL00000000
Myco_tube_BTB07-001_V1	JKGM00000000
Myco_tube_BTB06-467_V1	JKGO00000000
Myco_tube_BTB06-340_V1	JKGP00000000
Myco_tube_BTB06-001_V1	JKGQ00000000
Myco_tube_BTB05-660_V1	JKGR00000000
Myco_tube_BTB03-143_V1	JKGT00000000
Myco_tube_BTB05-371_V1	JKGU00000000
Myco_tube_BTB05-285_V1	JKGW00000000
Myco_tube_BTB05-013_V1	JKGX00000000
Myco_tube_BTB05-001_V1	JKGY00000000
Myco_tube_BTB04-452_V1	JKGZ00000000
Myco_tube_BTB04-416_V1	JKHA00000000
Myco_tube_BTB04-388_V1	JKHB00000000
Myco_tube_BTB04-172_V1	JKHC00000000
Myco_tube_BTB04-158_V1	JKHD00000000
Myco_tube_BTB04-128_V1	JKHE00000000
Myco_tube_BTB03-142_V1	JKHF00000000
Myco_tube_BTB04-097_V1	JKHG00000000
Myco_tube_BTB04-011_V1	JKHH00000000
Myco_tube_BTB03-169_V1	JKHJ00000000
Myco_tube_BTB03-168_V1	JKHK00000000
Myco_tube_BTB05-481_V1	JKHM00000000
Myco_tube_BTB03-108_V1	JKHO00000000
Myco_tube_BTB03-012_V1	JKHP00000000
Myco_tube_M1545_V1	JKMQ00000000
Myco_tube_M1533_V1	JKMR00000000
Myco_tube_M1520_V1	JKMS00000000
Myco_tube_M1488_V1	JKMT00000000
Myco_tube_M1481_V1	JKMU00000000
Myco_tube_M1475_V1	JKMV00000000
Myco_tube_M1461_V1	JKMW00000000
Myco_tube_M1459_V1	JKMX00000000
Myco_tube_M1458_V1	JKMY00000000
Myco_tube_M1456_V1	JKMZ00000000
Myco_tube_M1452_V1	JKNA00000000
Myco_tube_M1700_V1	JKNB00000000
Myco_tube_M1449_V1	JKNC00000000
Myco_tube_M1448_V1	JKND00000000
Myco_tube_M1444_V1	JKNE00000000
Myco_tube_M1441_V1	JKNF00000000
Myco_tube_M1439_V1	JKNG00000000
Myco_tube_M1438_V1	JKNH00000000
Myco_tube_M1431_V1	JKNI00000000
Myco_tube_M1425_V1	JKNK00000000
Myco_tube_M1424_V1	JKNL00000000
Myco_tube_M1422_V1	JKNM00000000
Myco_tube_M1418_V1	JKNN00000000
Myco_tube_M1417_V1	JKNO00000000
Myco_tube_M1416_V1	JKNP00000000
Myco_tube_M1415_V1	JKNQ00000000
Myco_tube_M1410_V1	JKNR00000000
Myco_tube_M1404_V1	JKNS00000000
Myco_tube_M1402_V1	JKNT00000000
Myco_tube_M1400_V1	JKNU00000000
Myco_tube_M1393_V1	JKNW00000000
Myco_tube_M1392_V1	JKNX00000000
Myco_tube_M1389_V1	JKNY00000000
Myco_tube_M1381_V1	JKOA00000000
Myco_tube_M1374_V1	JKOB00000000
Myco_tube_M1373_V1	JKOC00000000
Myco_tube_M1340_V1	JKOD00000000
Myco_tube_M1325_V1	JKOE00000000
Myco_tube_M1324_V1	JKOF00000000
Myco_tube_M1319_V1	JKOG00000000
Myco_tube_M1317_V1	JKOH00000000
Myco_tube_M1315_V1	JKOI00000000
Myco_tube_M1310_V1	JKOJ00000000
Myco_tube_M1309_V1	JKOK00000000
Myco_tube_M1307_V1	JKOL00000000
Myco_tube_M1304_V1	JKOM00000000
Myco_tube_M1300_V1	JKON00000000
Myco_tube_M1295_V1	JKOO00000000
Myco_tube_M1288_V1	JKOR00000000
Myco_tube_M1287_V1	JKOS00000000
Myco_tube_M1272_V1	JKOT00000000
Myco_tube_M1283_V1	JKOU00000000
Myco_tube_M1273_V1	JKOW00000000
Myco_tube_M1271_V1	JKOX00000000
Myco_tube_M1270_V1	JKOY00000000
Myco_tube_M1253_V1	JKOZ00000000
Myco_tube_M1232_V1	JKPC00000000
Myco_tube_M1215_V1	JKPE00000000
Myco_tube_M1213_V1	JKPF00000000
Myco_tube_M1212_V1	JKPG00000000
Myco_tube_M1210_V1	JKPH00000000
Myco_tube_M1026_V1	JKPL00000000
Myco_tube_M1024_V1	JKPN00000000
Myco_tube_M1022_V1	JKPO00000000
Myco_tube_M1023_V1	JKPP00000000
Myco_tube_M1021_V1	JKPQ00000000
Myco_tube_M1012_V1	JKPT00000000
Myco_tube_M1010_V1	JKPU00000000
Myco_tube_M1009_V1	JKPV00000000
Myco_tube_M1007_V1	JKPX00000000
Myco_tube_M995_V1	JKPY00000000
Myco_tube_M1004_V1	JKQA00000000
Myco_tube_M991_V1	JKQB00000000
Myco_tube_M990_V1	JKQC00000000
Myco_tube_M987_V1	JKQD00000000
Myco_tube_M984_V1	JKQE00000000
Myco_tube_TB_RSA199_V1	JKQG00000000
Myco_tube_TB_RSA197_V1	JKQH00000000
Myco_tube_TB_RSA195_V1	JKQJ00000000
Myco_tube_TB_RSA194_V1	JKQK00000000
Myco_tube_TB_RSA193_V1	JKQL00000000
Myco_tube_TB_RSA192_V1	JKQM00000000
Myco_tube_TB_RSA191_V1	JKQN00000000
Myco_tube_TB_RSA190_V1	JKQO00000000
Myco_tube_TB_RSA189_V1	JKQP00000000
Myco_tube_TB_RSA182_V1	JKQR00000000
Myco_tube_TB_RSA180_V1	JKQT00000000
Myco_tube_TB_RSA179_V1	JKQU00000000
Myco_tube_TB_RSA178_V1	JKQV00000000
Myco_tube_TB_RSA177_V1	JKQW00000000
Myco_tube_TB_RSA175_V1	JKQY00000000
Myco_tube_TB_RSA174_V1	JKQZ00000000
Myco_tube_TB_RSA172_V1	JKRB00000000
Myco_tube_TB_RSA171_V1	JKRC00000000
Myco_tube_TB_RSA170_V1	JKRD00000000
Myco_tube_TB_RSA168_V1	JKRF00000000
Myco_tube_TB_RSA167_V1	JKRG00000000
Myco_tube_TB_RSA166_V1	JKRH00000000
Myco_tube_TB_RSA164_V1	JKRJ00000000
Myco_tube_TB_RSA163_V1	JKRK00000000
Myco_tube_TB_RSA162_V1	JKRL00000000
Myco_tube_TB_RSA161_V1	JKRM00000000
Myco_tube_TB_RSA159_V1	JKRO00000000
Myco_tube_TB_RSA158_V1	JKRP00000000
Myco_tube_TB_RSA157_V1	JKRQ00000000
Myco_tube_TB_RSA154_V1	JKRT00000000
Myco_tube_TB_RSA151_V1	JKRW00000000
Myco_tube_TB_RSA150_V1	JKRX00000000
Myco_tube_TB_RSA149_V1	JKRY00000000
Myco_tube_TB_RSA148_V1	JKRZ00000000
Myco_tube_TB_RSA145_V1	JKSC00000000
Myco_tube_TB_RSA143_V1	JKSE00000000
Myco_tube_TB_RSA142_V1	JKSF00000000
Myco_tube_TB_RSA141_V1	JKSG00000000
Myco_tube_TB_RSA140_V1	JKSH00000000
Myco_tube_TB_RSA138_V1	JKSJ00000000
Myco_tube_TB_RSA137_V1	JKSK00000000
Myco_tube_TB_RSA136_V1	JKSL00000000
Myco_tube_TB_RSA133_V1	JKSO00000000
Myco_tube_TB_RSA132_V1	JKSP00000000
Myco_tube_TB_RSA131_V1	JKSQ00000000
Myco_tube_TB_RSA130_V1	JKSR00000000
Myco_tube_TB_RSA129_V1	JKSS00000000
Myco_tube_TB_RSA128_V1	JKST00000000
Myco_tube_TB_RSA127_V1	JKSU00000000
Myco_tube_TB_RSA126_V1	JKSV00000000
Myco_tube_TB_RSA125_V1	JKSW00000000
Myco_tube_TB_RSA124_V1	JKSX00000000
Myco_tube_TB_RSA122_V1	JKSZ00000000
Myco_tube_TB_RSA120_V1	JKTB00000000
Myco_tube_TB_RSA119_V1	JKTC00000000
Myco_tube_TB_RSA118_V1	JKTD00000000
Myco_tube_TB_RSA117_V1	JKTE00000000
Myco_tube_TB_RSA111_V1	JKTH00000000
Myco_tube_TB_RSA110_V1	JKTI00000000
Myco_tube_TB_RSA109_V1	JKTJ00000000
Myco_tube_TB_RSA108_V1	JKTK00000000
Myco_tube_TB_RSA106_V1	JKTM00000000
Myco_tube_TB_RSA105_V1	JKTN00000000
Myco_tube_TB_RSA103_V1	JKTP00000000
Myco_tube_TB_RSA102_V1	JKTQ00000000
Myco_tube_TB_RSA100_V1	JKTS00000000
Myco_tube_TB_RSA98_V1	JKTU00000000
Myco_tube_TB_RSA97_V1	JKTV00000000
Myco_tube_TB_RSA96_V1	JKTW00000000
Myco_tube_TB_RSA94_V1	JKTY00000000
Myco_tube_TB_RSA93_V1	JKTZ00000000
Myco_tube_TB_RSA92_V1	JKUA00000000
Myco_tube_TB_RSA91_V1	JKUB00000000
Myco_tube_TB_RSA90_V1	JKUC00000000
Myco_tube_TB_RSA89_V1	JKUD00000000
Myco_tube_TB_RSA88_V1	JKUE00000000
Myco_tube_TB_RSA87_V1	JKUF00000000
Myco_tube_TB_RSA86_V1	JKUG00000000
Myco_tube_TB_RSA85_V1	JKUH00000000
Myco_tube_TB_RSA84_V1	JKUI00000000
Myco_tube_TB_RSA83_V1	JKUJ00000000
Myco_tube_TB_RSA82_V1	JKUK00000000
Myco_tube_TB_RSA80_V1	JKUM00000000
Myco_tube_TB_RSA79_V1	JKUN00000000
Myco_tube_TB_RSA78_V1	JKUO00000000
Myco_tube_TB_RSA77_V1	JKUP00000000
Myco_tube_TB_RSA76_V1	JKUQ00000000
Myco_tube_TB_RSA73_V1	JKUT00000000
Myco_tube_TB_RSA72_V1	JKUU00000000
Myco_tube_TB_RSA71_V1	JKUV00000000
Myco_tube_TB_RSA70_V1	JKUW00000000
Myco_tube_TB_RSA69_V1	JKUX00000000
Myco_tube_TB_RSA68_V1	JKUY00000000
Myco_tube_TB_RSA67_V1	JKUZ00000000
Myco_tube_TB_RSA66_V1	JKVA00000000
Myco_tube_TB_RSA64_V1	JKVB00000000
Myco_tube_TB_RSA63_V1	JKVC00000000
Myco_tube_TB_RSA62_V1	JKVD00000000
Myco_tube_TB_RSA61_V1	JKVE00000000
Myco_tube_TB_RSA60_V1	JKVF00000000
Myco_tube_TB_RSA59_V1	JKVG00000000
Myco_tube_TB_RSA58_V1	JKVH00000000
Myco_tube_TB_RSA57_V1	JKVI00000000
Myco_tube_TB_RSA56_V1	JKVJ00000000
Myco_tube_TB_RSA55_V1	JKVK00000000
Myco_tube_TB_RSA53_V1	JKVM00000000
Myco_tube_TB_RSA51_V1	JKVO00000000
Myco_tube_TB_RSA50_V1	JKVP00000000
Myco_tube_TB_RSA48_V1	JKVR00000000
Myco_tube_TB_RSA46_V1	JKVS00000000
Myco_tube_TB_RSA45_V1	JKVT00000000
Myco_tube_TB_RSA44_V1	JKVU00000000
Myco_tube_TB_RSA42_V1	JKVW00000000
Myco_tube_TB_RSA40_V1	JKVY00000000
Myco_tube_TB_RSA39_V1	JKVZ00000000
Myco_tube_TB_RSA38_V1	JKWA00000000
Myco_tube_TB_RSA37_V1	JKWB00000000
Myco_tube_TB_RSA36_V1	JKWC00000000
Myco_tube_TB_RSA35_V1	JKWD00000000
Myco_tube_TB_RSA34_V1	JKWE00000000
Myco_tube_TB_RSA33_V1	JKWF00000000
Myco_tube_TB_RSA32_V1	JKWG00000000
Myco_tube_TB_RSA31_V1	JKWH00000000
Myco_tube_TB_RSA29_V1	JKWJ00000000
Myco_tube_TB_RSA27_V1	JKWL00000000
Myco_tube_TB_RSA26_V1	JKWM00000000
Myco_tube_TB_RSA25_V1	JKWN00000000
Myco_tube_TB_RSA24_V1	JKWO00000000
Myco_tube_TB_RSA22_V1	JKWQ00000000
Myco_tube_TB_RSA21_V1	JKWR00000000
Myco_tube_TB_RSA20_V1	JKWS00000000
Myco_tube_TB_RSA19_V1	JKWT00000000
Myco_tube_TB_RSA18_V1	JKWU00000000
Myco_tube_TB_RSA17_V1	JKWV00000000
Myco_tube_TB_RSA16_V1	JKWW00000000
Myco_tube_TB_RSA15_V1	JKWX00000000
Myco_tube_TB_RSA14_V1	JKWY00000000
Myco_tube_TB_RSA13_V1	JKWZ00000000
Myco_tube_TB_RSA11_V1	JKXB00000000
Myco_tube_TB_RSA10_V1	JKXC00000000
Myco_tube_TB_RSA09_V1	JKXD00000000
Myco_tube_TB_RSA08_V1	JKXE00000000
Myco_tube_TB_RSA07_V1	JKXF00000000
Myco_tube_TB_RSA06_V1	JKXG00000000
Myco_tube_TB_RSA05_V1	JKXH00000000
Myco_tube_TB_RSA04_V1	JKXI00000000
Myco_tube_TB_RSA03_V1	JKXJ00000000
Myco_tube_TB_RSA02_V1	JKXK00000000
Myco_tube_MAL020151_V1	JKXN00000000
Myco_afri_MAL020148_V1	JKXO00000000
Myco_tube_MAL020139_V1	JKXP00000000
Myco_tube_MAL010119_V1	JKXQ00000000
Myco_afri_MAL010084_V1	JKXR00000000
Myco_tube_MAL010077_V1	JKXS00000000
Myco_tube_MAL010075_V1	JKXT00000000
Myco_tube_MAL020211_V1	JKXU00000000
Myco_tube_MAL020209_V1	JKXV00000000
Myco_tube_MAL020208_V1	JKXW00000000
Myco_tube_MAL020206_V1	JKXX00000000
Myco_tube_MAL020202_V1	JKXZ00000000
Myco_tube_MAL020201_V1	JKYA00000000
Myco_tube_MAL020200_V1	JKYB00000000
Myco_tube_MAL020199_V1	JKYC00000000
Myco_tube_MAL020197_V1	JKYD00000000
Myco_tube_MAL020196_V1	JKYE00000000
Myco_tube_MAL020195_V1	JKYF00000000
Myco_tube_MAL020194_V1	JKYG00000000
Myco_tube_MAL020193_V1	JKYH00000000
Myco_tube_MAL020192_V1	JKYI00000000
Myco_tube_MAL020187_V1	JKYJ00000000
Myco_tube_MAL020186_V1	JKYK00000000
Myco_afri_MAL020185_V1	JKYL00000000
Myco_tube_MAL020182_V1	JKYM00000000
Myco_tube_MAL020181_V1	JKYN00000000
Myco_tube_MAL020179_V1	JKYO00000000
Myco_afri_MAL020176_V1	JKYP00000000
Myco_tube_MAL020174_V1	JKYQ00000000
Myco_afri_MAL020173_V1	JKYR00000000
Myco_tube_MAL020172_V1	JKYS00000000
Myco_tube_MAL020162_V1	JKYU00000000
Myco_tube_MAL020160_V1	JKYV00000000
Myco_tube_MAL020157_V1	JKYW00000000
Myco_tube_MAL020152_V1	JKYY00000000
Myco_tube_MAL020150_V1	JKYZ00000000
Myco_tube_MAL020147_V1	JKZA00000000
Myco_tube_MAL020146_V1	JKZB00000000
Myco_tube_MAL020145_V1	JKZC00000000
Myco_tube_MAL020144_V1	JKZD00000000
Myco_tube_MAL020142_V1	JKZE00000000
Myco_tube_MAL020141_V1	JKZF00000000
Myco_tube_MAL020138_V1	JKZG00000000
Myco_tube_MAL020136_V1	JKZH00000000
Myco_afri_MAL020135_V1	JKZI00000000
Myco_tube_MAL020132_V1	JKZJ00000000
Myco_tube_MAL020131_V1	JKZK00000000
Myco_afri_MAL020130_V1	JKZL00000000
Myco_tube_MAL020120_V1	JKZM00000000
Myco_tube_MAL020110_V1	JKZN00000000
Myco_afri_MAL020107_V1	JKZO00000000
Myco_tube_MAL020102_V1	JKZP00000000
Myco_afri_MAL010137_V1	JKZQ00000000
Myco_afri_MAL010136_V1	JKZR00000000
Myco_tube_MAL010133_V1	JKZT00000000
Myco_afri_MAL010131_V1	JKZU00000000
Myco_tube_MAL010130_V1	JKZV00000000
Myco_afri_MAL010129_V1	JKZW00000000
Myco_afri_MAL010128_V1	JKZX00000000
Myco_tube_MAL010124_V1	JKZY00000000
Myco_afri_MAL010123_V1	JKZZ00000000
Myco_tube_MAL010121_V1	JLAA00000000
Myco_afri_MAL010120_V1	JLAB00000000
Myco_afri_MAL010118_V1	JLAC00000000
Myco_tube_MAL010117_V1	JLAD00000000
Myco_afri_MAL010112_V1	JLAE00000000
Myco_afri_MAL010111_V1	JLAF00000000
Myco_tube_MAL010110_V1	JLAG00000000
Myco_tube_MAL010109_V1	JLAH00000000
Myco_tube_MAL010108_V1	JLAI00000000
Myco_tube_MAL010106_V1	JLAJ00000000
Myco_tube_MAL010105_V1	JLAK00000000
Myco_tube_MAL010103_V1	JLAL00000000
Myco_afri_MAL010102_V1	JLAM00000000
Myco_afri_MAL010099_V1	JLAO00000000
Myco_bovi_MAL010093_V1	JLAP00000000
Myco_tube_MAL010088_V1	JLAQ00000000
Myco_tube_MAL010087_V1	JLAR00000000
Myco_tube_MAL010086_V1	JLAS00000000
Myco_afri_MAL010081_V1	JLAT00000000
Myco_tube_MAL010080_V1	JLAU00000000
Myco_afri_MAL010079_V1	JLAV00000000
Myco_tube_MAL010078_V1	JLAW00000000
Myco_afri_MAL010074_V1	JLAX00000000
Myco_afri_MAL010071_V1	JLAY00000000
Myco_afri_MAL010070_V1	JLAZ00000000
Myco_tube_Erdman_V1	JLBG00000000
Myco_tube_cdc1551_V1	JLBH00000000
Myco_tube_OFXR-33_V1	JLBI00000000
Myco_tube_OFXR-32_V1	JLBJ00000000
Myco_tube_OFXR-31_V1	JLBK00000000
Myco_tube_OFXR-30_V1	JLBL00000000
Myco_tube_OFXR-29_V1	JLBM00000000
Myco_tube_OFXR-28_V1	JLBN00000000
Myco_tube_OFXR-27_V1	JLBO00000000
Myco_tube_OFXR-26_V1	JLBP00000000
Myco_tube_OFXR-25_V1	JLBQ00000000
Myco_tube_OFXR-23_V1	JLBR00000000
Myco_tube_OFXR-22_V1	JLBS00000000
Myco_tube_OFXR-21_V1	JLBT00000000
Myco_tube_OFXR-20_V1	JLBU00000000
Myco_tube_OFXR-19_V1	JLBV00000000
Myco_tube_OFXR-18_V1	JLBW00000000
Myco_tube_OFXR-17_V1	JLBX00000000
Myco_tube_OFXR-16_V1	JLBY00000000
Myco_tube_OFXR-15_V1	JLBZ00000000
Myco_tube_OFXR-14_V1	JLCA00000000
Myco_tube_OFXR-13_V1	JLCB00000000
Myco_tube_OFXR-12_V1	JLCC00000000
Myco_tube_OFXR-11_V1	JLCD00000000
Myco_tube_OFXR-10_V1	JLCE00000000
Myco_tube_OFXR-9_V1	JLCF00000000
Myco_tube_OFXR-8_V1	JLCG00000000
Myco_tube_OFXR-7_V1	JLCH00000000
Myco_tube_OFXR-6_V1	JLCI00000000
Myco_tube_OFXR-5_V1	JLCJ00000000
Myco_tube_OFXR-4_V1	JLCK00000000
Myco_tube_OFXR-3_V1	JLCL00000000
Myco_tube_OFXR-2_V1	JLCM00000000
Myco_tube_OFXR-1_V1	JLCN00000000
Myco_tube_XTB13-290_V1	JLGX00000000
Myco_tube_XTB13-278_V1	JLGY00000000
Myco_tube_XTB13-265_V1	JLGZ00000000
Myco_tube_XTB13-262_V1	JLHA00000000
Myco_tube_XTB13-256_V1	JLHB00000000
Myco_tube_XTB13-255_V1	JLHC00000000
Myco_tube_XTB13-253_V1	JLHD00000000
Myco_tube_XTB13-252_V1	JLHE00000000
Myco_tube_XTB13-251_V1	JLHF00000000
Myco_tube_XTB13-250_V1	JLHG00000000
Myco_tube_XTB13-249_V1	JLHH00000000
Myco_tube_XTB13-247_V1	JLHI00000000
Myco_tube_XTB13-246_V1	JLHJ00000000
Myco_tube_XTB13-245_V1	JLHK00000000
Myco_tube_XTB13-244_V1	JLHL00000000
Myco_tube_XTB13-242_V1	JLHM00000000
Myco_tube_XTB13-241_V1	JLHN00000000
Myco_tube_XTB13-240_V1	JLHO00000000
Myco_tube_XTB13-239_V1	JLHP00000000
Myco_tube_XTB13-238_V1	JLHQ00000000
Myco_tube_XTB13-237_V1	JLHR00000000
Myco_tube_XTB13-235_V1	JLHS00000000
Myco_tube_XTB13-234_V1	JLHT00000000
Myco_tube_XTB13-233_V1	JLHU00000000
Myco_tube_XTB13-231_V1	JLHW00000000
Myco_tube_XTB13-230_V1	JLHX00000000
Myco_tube_XTB13-229_V1	JLHY00000000
Myco_tube_XTB13-228_V1	JLHZ00000000
Myco_tube_XTB13-227_V1	JLIA00000000
Myco_tube_XTB13-225_V1	JLIB00000000
Myco_tube_XTB13-219_V1	JLID00000000
Myco_tube_XTB13-218_V1	JLIE00000000
Myco_tube_XTB13-217_V1	JLIF00000000
Myco_tube_XTB13-214_V1	JLIH00000000
Myco_tube_XTB13-213_V1	JLII00000000
Myco_tube_XTB13-212_V1	JLIJ00000000
Myco_tube_XTB13-211_V1	JLIK00000000
Myco_tube_XTB13-210_V1	JLIL00000000
Myco_tube_XTB13-209_V1	JLIM00000000
Myco_tube_XTB13-208_V1	JLIN00000000
Myco_tube_XTB13-206_V1	JLIO00000000
Myco_tube_XTB13-205_V1	JLIP00000000
Myco_tube_XTB13-204_V1	JLIQ00000000
Myco_tube_XTB13-203_V1	JLIR00000000
Myco_tube_XTB13-201_V1	JLIS00000000
Myco_tube_XTB13-200_V1	JLIT00000000
Myco_tube_XTB13-198_V1	JLIV00000000
Myco_tube_XTB13-197_V1	JLIW00000000
Myco_tube_XTB13-196_V1	JLIX00000000
Myco_tube_XTB13-195_V1	JLIY00000000
Myco_tube_XTB13-194_V1	JLIZ00000000
Myco_tube_XTB13-193_V1	JLJA00000000
Myco_tube_XTB13-192_V1	JLJB00000000
Myco_tube_XTB13-191_V1	JLJC00000000
Myco_tube_XTB13-190_V1	JLJD00000000
Myco_tube_XTB13-188_V1	JLJE00000000
Myco_tube_XTB13-187_V1	JLJF00000000
Myco_tube_XTB13-186_V1	JLJG00000000
Myco_tube_XTB13-184_V1	JLJH00000000
Myco_tube_XTB13-183_V1	JLJI00000000
Myco_tube_XTB13-182_V1	JLJJ00000000
Myco_tube_XTB13-180_V1	JLJK00000000
Myco_tube_XTB13-179_V1	JLJL00000000
Myco_tube_XTB13-177_V1	JLJN00000000
Myco_tube_XTB13-176_V1	JLJO00000000
Myco_tube_XTB13-175_V1	JLJP00000000
Myco_tube_XTB13-172_V1	JLJR00000000
Myco_tube_XTB13-169_V1	JLJS00000000
Myco_tube_XTB13-168_V1	JLJT00000000
Myco_tube_XTB13-167_V1	JLJU00000000
Myco_tube_XTB13-165_V1	JLJV00000000
Myco_tube_XTB13-162_V1	JLJW00000000
Myco_tube_XTB13-161_V1	JLJX00000000
Myco_tube_XTB13-159_V1	JLJY00000000
Myco_tube_XTB13-158_V1	JLJZ00000000
Myco_tube_XTB13-156_V1	JLKA00000000
Myco_tube_XTB13-155_V1	JLKB00000000
Myco_tube_XTB13-154_V1	JLKC00000000
Myco_tube_XTB13-153_V1	JLKD00000000
Myco_tube_XTB13-152_V1	JLKE00000000
Myco_tube_XTB13-150_V1	JLKF00000000
Myco_tube_XTB13-147_V1	JLKG00000000
Myco_tube_XTB13-146_V1	JLKH00000000
Myco_tube_XTB13-145_V1	JLKI00000000
Myco_tube_XTB13-144_V1	JLKJ00000000
Myco_tube_XTB13-143_V1	JLKK00000000
Myco_tube_XTB13-142_V1	JLKL00000000
Myco_tube_XTB13-141_V1	JLKM00000000
Myco_tube_XTB13-140_V1	JLKN00000000
Myco_tube_XTB13-138_V1	JLKO00000000
Myco_tube_XTB13-137_V1	JLKP00000000
Myco_tube_XTB13-136_V1	JLKQ00000000
Myco_tube_XTB13-135_V1	JLKR00000000
Myco_tube_XTB13-134_V1	JLKS00000000
Myco_tube_XTB13-133_V1	JLKT00000000
Myco_tube_XTB13-132_V1	JLKU00000000
Myco_tube_XTB13-131_V1	JLKV00000000
Myco_tube_XTB13-128_V1	JLKW00000000
Myco_tube_XTB13-127_V1	JLKX00000000
Myco_tube_XTB13-126_V1	JLKY00000000
Myco_tube_XTB13-125_V1	JLKZ00000000
Myco_tube_XTB13-124_V1	JLLA00000000
Myco_tube_XTB13-122_V1	JLLC00000000
Myco_tube_XTB13-121_V1	JLLD00000000
Myco_tube_XTB13-120_V1	JLLE00000000
Myco_tube_XTB13-119_V1	JLLF00000000
Myco_tube_XTB13-117_V1	JLLG00000000
Myco_tube_XTB13-116_V1	JLLH00000000
Myco_tube_XTB13-115_V1	JLLI00000000
Myco_tube_XTB13-114_V1	JLLJ00000000
Myco_tube_XTB13-113_V1	JLLK00000000
Myco_tube_XTB13-112_V1	JLLL00000000
Myco_tube_XTB13-111_V1	JLLM00000000
Myco_tube_XTB13-108_V1	JLLO00000000
Myco_tube_XTB13-107_V1	JLLP00000000
Myco_tube_XTB13-105_V1	JLLQ00000000
Myco_tube_XTB13-104_V1	JLLR00000000
Myco_tube_XTB13-103_V1	JLLS00000000
Myco_tube_XTB13-102_V1	JLLT00000000
Myco_tube_XTB13-098_V1	JLLV00000000
Myco_tube_XTB13-097_V1	JLLW00000000
Myco_tube_XTB13-096_V1	JLLX00000000
Myco_tube_XTB13-095_V1	JLLY00000000
Myco_tube_XTB13-094_V1	JLLZ00000000
Myco_tube_XTB13-093_V1	JLMA00000000
Myco_tube_XTB13-092_V1	JLMB00000000
Myco_tube_XTB13-089_V1	JLMD00000000
Myco_tube_XTB13-088_V1	JLME00000000
Myco_tube_XTB13-083_V1	JLMH00000000
Myco_tube_XTB13-082_V1	JLMI00000000
Myco_tube_XTB13-081_V1	JLMJ00000000
Myco_tube_KT-0086_V1	JLNA00000000
Myco_tube_KT-0033_V1	JLNK00000000
Myco_tube_KT-_0020_V1	JLNP00000000
Myco_tube_UT0017_V1	JLNU00000000
Myco_tube_UT0124_V1	JLNV00000000
Myco_tube_UT0123_V1	JLNW00000000
Myco_tube_UT0116_V1	JLNY00000000
Myco_tube_UT0113_V1	JLOA00000000
Myco_tube_UT0112_V1	JLOB00000000
Myco_tube_UT0110_V1	JLOC00000000
Myco_tube_UT0105_V1	JLOE00000000
Myco_tube_UT0104_V1	JLOF00000000
Myco_tube_UT0100_V1	JLOG00000000
Myco_tube_UT0097_V1	JLOH00000000
Myco_tube_UT0094_V1	JLOJ00000000
Myco_tube_UT0092_V1	JLOL00000000
Myco_tube_UT0090_V1	JLON00000000
Myco_tube_UT0089_V1	JLOO00000000
Myco_tube_UT0085_V1	JLOR00000000
Myco_tube_UT0084_V1	JLOS00000000
Myco_tube_UT0083_V1	JLOT00000000
Myco_tube_UT0082_V1	JLOU00000000
Myco_tube_UT0080_V1	JLOV00000000
Myco_tube_UT0079_V1	JLOW00000000
Myco_tube_UT0077_V1	JLOX00000000
Myco_tube_UT0071_V1	JLOZ00000000
Myco_tube_UT0070_V1	JLPA00000000
Myco_tube_UT0069_V1	JLPB00000000
Myco_tube_UT0060_V1	JLPD00000000
Myco_tube_UT0059_V1	JLPE00000000
Myco_tube_UT0058_V1	JLPF00000000
Myco_tube_UT0057_V1	JLPG00000000
Myco_tube_UT0055_V1	JLPI00000000
Myco_tube_UT0052_V1	JLPK00000000
Myco_tube_UT0051_V1	JLPL00000000
Myco_tube_UT0050_V1	JLPM00000000
Myco_tube_UT0045_V1	JLPP00000000
Myco_tube_UT0041_V1	JLPR00000000
Myco_tube_UT0040_V1	JLPS00000000
Myco_tube_UT0038_V1	JLPT00000000
Myco_tube_UT0037_V1	JLPU00000000
Myco_tube_UT0030_V1	JLPX00000000
Myco_tube_UT0024_V1	JLPZ00000000
Myco_tube_UT0022_V1	JLQA00000000
Myco_tube_UT0015_V1	JLQD00000000
Myco_tube_UT0009_V1	JLQE00000000
Myco_tube_UT0004_V1	JLQF00000000
Myco_tube_UT0003_V1	JLQG00000000
Myco_tube_UT0002_V1	JLQH00000000
Myco_tube_UT0001_V1	JLQI00000000
Myco_tube_KT-0109_V1	JLQK00000000
Myco_tube_KT-0108_V1	JLQL00000000
Myco_tube_KT-0107_V1	JLQM00000000
Myco_tube_KT-0106_V1	JLQN00000000
Myco_tube_KT-0104_V1	JLQO00000000
Myco_tube_KT-0100_V1	JLQQ00000000
Myco_tube_KT-0099_V1	JLQR00000000
Myco_tube_KT-0098_V1	JLQS00000000
Myco_tube_KT-0096_V1	JLQT00000000
Myco_tube_KT-0094_V1	JLQU00000000
Myco_tube_KT-0092_V1	JLQV00000000
Myco_tube_KT-0091_V1	JLQW00000000
Myco_tube_KT-0089_V1	JLQX00000000
Myco_tube_KT-0085_V1	JLQY00000000
Myco_tube_KT-0084_V1	JLQZ00000000
Myco_tube_KT-0083_V1	JLRA00000000
Myco_tube_KT-0080_V1	JLRB00000000
Myco_tube_KT-0079_V1	JLRC00000000
Myco_tube_KT-0078_V1	JLRD00000000
Myco_tube_KT-0077_V1	JLRE00000000
Myco_tube_KT-0075_V1	JLRF00000000
Myco_tube_KT-0072_V1	JLRG00000000
Myco_tube_KT-0071_V1	JLRH00000000
Myco_tube_KT-0064_V1	JLRJ00000000
Myco_tube_KT-0063_V1	JLRK00000000
Myco_tube_KT-0058_V1	JLRL00000000
Myco_tube_KT-0057_V1	JLRM00000000
Myco_tube_KT-0056_V1	JLRN00000000
Myco_tube_KT-0053_V1	JLRO00000000
Myco_tube_KT-0051_V1	JLRP00000000
Myco_tube_KT-0048_V1	JLRQ00000000
Myco_tube_KT-0047_V1	JLRR00000000
Myco_tube_KT-0045_V1	JLRS00000000
Myco_tube_KT-0041_V1	JLRU00000000
Myco_tube_KT-0035_V1	JLRW00000000
Myco_tube_KT-0028_V1	JLRX00000000
Myco_tube_KT-0026_V1	JLRZ00000000
Myco_tube_KT-0024_V1	JLSA00000000
Myco_tube_KT-0023_V1	JLSB00000000
Myco_tube_KT-0022_V1	JLSC00000000
Myco_tube_KT-0019_V1	JLSD00000000
Myco_tube_KT-0017_V1	JLSE00000000
Myco_tube_KT-0016_V1	JLSF00000000
Myco_tube_KT-0015_V1	JLSG00000000
Myco_tube_KT-0014_V1	JLSH00000000
Myco_tube_KT-0011_V1	JLSI00000000
Myco_tube_KT-0008_V1	JLSJ00000000
Myco_tube_KT-0007_V1	JLSK00000000
Myco_tube_KT-0006_V1	JLSL00000000
Myco_tube_KT-0003_V1	JLSM00000000
Myco_tube_KT-0002_V1	JLSN00000000
Myco_tube_KT-0001_V1	JLSO00000000
Myco_tube_UG-D_V1	JLSP00000000
Myco_tube_UG-C_V1	JLSQ00000000
Myco_tube_SK-C_V1	JLSS00000000
Myco_tube_TKK_04_0033_V1	JLSU00000000
Myco_tube_TKK_04_0031_V1	JLSV00000000
Myco_tube_TKK_04_0030_V1	JLSW00000000
Myco_tube_TKK_04_0029_V1	JLSX00000000
Myco_tube_TKK_04_0037_V1	JLSY00000000
Myco_tube_TKK_04_0042_V1	JLSZ00000000
Myco_tube_TKK_04_0046_V1	JLTA00000000
Myco_tube_TKK_04_0045_V1	JLTB00000000
Myco_tube_TKK_04_0044_V1	JLTC00000000
Myco_tube_TKK_04_0040_V1	JLTD00000000
Myco_tube_TKK_04_0039_V1	JLTE00000000
Myco_tube_TKK_04_0038_V1	JLTF00000000
Myco_tube_TKK_04_0036_V1	JLTG00000000
Myco_tube_TKK_04_0034_V1	JLTH00000000
Myco_tube_TKK_04_0020_V1	JLTI00000000
Myco_tube_TKK_04_0013_V1	JLTJ00000000
Myco_tube_TKK_04_0008_V1	JLTK00000000
Myco_tube_TKK_04_0007_V1	JLTL00000000
Myco_tube_TKK_04_0005_V1	JLTM00000000
Myco_tube_TKK_04_0048_V1	JLTN00000000
Myco_tube_TKK_04_0047_V1	JLTO00000000
Myco_tube_TKK_04_0043_V1	JLTP00000000
Myco_tube_TKK_04_0024_V1	JLTQ00000000
Myco_tube_TKK_04_0023_V1	JLTR00000000
Myco_tube_TKK_04_0022_V1	JLTS00000000
Myco_tube_TKK_04_0021_V1	JLTT00000000
Myco_tube_TKK_04_0019_V1	JLTU00000000
Myco_tube_TKK_04_0018_V1	JLTV00000000
Myco_tube_TKK_04_0017_V1	JLTW00000000
Myco_tube_TKK_04_0015_V1	JLTX00000000
Myco_tube_TKK_04_0014_V1	JLTY00000000
Myco_tube_TKK_04_0006_V1	JLTZ00000000
Myco_tube_TKK_04_0003_V1	JLUA00000000
Myco_tube_TKK_04_0002_V1	JLUB00000000
Myco_tube_TKK_04_0001_V1	JLUC00000000
Myco_tube_TKK_03_0082_V1	JLUD00000000
Myco_tube_TKK_03_0081_V1	JLUE00000000
Myco_tube_TKK_03_0078_V1	JLUF00000000
Myco_tube_TKK_03_0045_V1	JLUG00000000
Myco_tube_TKK_03_0043_V1	JLUH00000000
Myco_tube_TKK_03_0036_V1	JLUI00000000
Myco_tube_TKK_03_0034_V1	JLUJ00000000
Myco_tube_TKK_03_0033_V1	JLUK00000000
Myco_tube_TKK_03_0031_V1	JLUL00000000
Myco_tube_TKK_03_0030_V1	JLUM00000000
Myco_tube_TKK_03_0029_V1	JLUN00000000
Myco_tube_TKK_03_0027_V1	JLUO00000000
Myco_tube_TKK_03_0026_V1	JLUP00000000
Myco_tube_TKK_03_0025_V1	JLUQ00000000
Myco_tube_TKK_03_0020_V1	JLUS00000000
Myco_tube_TKK_03_0018_V1	JLUT00000000
Myco_tube_TKK_02_0067_V1	JLUU00000000
Myco_tube_TKK_02_0077_V1	JLUV00000000
Myco_tube_TKK_02_0071_V1	JLUX00000000
Myco_tube_TKK_02_0070_V1	JLUY00000000
Myco_tube_TKK_02_0069_V1	JLUZ00000000
Myco_tube_TKK_02_0063_V1	JLVB00000000
Myco_tube_TKK_02_0062_V1	JLVC00000000
Myco_tube_TKK_02_0061_V1	JLVD00000000
Myco_tube_TKK_02_0052_V1	JLVE00000000
Myco_tube_TKK_02_0046_V1	JLVF00000000
Myco_tube_TKK_02_0045_V1	JLVG00000000
Myco_tube_TKK_02_0039_V1	JLVH00000000
Myco_tube_TKK_02_0038_V1	JLVI00000000
Myco_tube_TKK_02_0034_V1	JLVK00000000
Myco_tube_TKK_02_0033_V1	JLVL00000000
Myco_tube_TKK_02_0027_V1	JLVM00000000
Myco_tube_TKK_02_0025_V1	JLVN00000000
Myco_tube_TKK_02_0022_V1	JLVO00000000
Myco_tube_TKK_02_0021_V1	JLVP00000000
Myco_tube_TKK_02_0020_V1	JLVQ00000000
Myco_tube_TKK_02_0019_V1	JLVR00000000
Myco_tube_TKK_02_0018_V1	JLVS00000000
Myco_tube_TKK_02_0017_V1	JLVT00000000
Myco_tube_TKK_02_0016_V1	JLVU00000000
Myco_tube_TKK_02_0015_V1	JLVV00000000
Myco_tube_TKK_02_0014_V1	JLVW00000000
Myco_tube_TKK_02_0013_V1	JLVX00000000
Myco_tube_TKK_02_0012_V1	JLVY00000000
Myco_tube_TKK_02_0006_V1	JLVZ00000000
Myco_tube_TKK_02_0003_V1	JLWA00000000
Myco_tube_TKK_02_0002_V1	JLWB00000000
Myco_tube_TKK_02_0001_V1	JLWC00000000
Myco_tube_TKK_02_0024_V1	JLWD00000000
Myco_tube_TKK_02_0009_V1	JLWE00000000
Myco_tube_TKK-01-0094_V1	JLWF00000000
Myco_tube_TKK-01-0093_V1	JLWG00000000
Myco_tube_TKK-01-0092_V1	JLWH00000000
Myco_tube_TKK-01-0091_V1	JLWI00000000
Myco_tube_TKK-01-0090_V1	JLWJ00000000
Myco_tube_TKK-01-0089_V1	JLWK00000000
Myco_tube_TKK-01-0088_V1	JLWL00000000
Myco_tube_TKK-01-0087_V1	JLWM00000000
Myco_tube_TKK-01-0086_V1	JLWN00000000
Myco_tube_TKK-01-0085_V1	JLWO00000000
Myco_tube_TKK-01-0084_V1	JLWP00000000
Myco_tube_TKK-01-0083_V1	JLWQ00000000
Myco_tube_TKK-01-0082_V1	JLWR00000000
Myco_tube_TKK-01-0081_V1	JLWS00000000
Myco_tube_TKK-01-0080_V3	JLWT00000000
Myco_tube_TKK-01-0079_V1	JLWU00000000
Myco_tube_TKK-01-0078_V1	JLWV00000000
Myco_tube_TKK-01-0077_V1	JLWW00000000
Myco_tube_TKK-01-0076_V1	JLWX00000000
Myco_tube_TKK-01-0075_V1	JLWY00000000
Myco_tube_TKK-01-0074_V1	JLWZ00000000
Myco_tube_TKK-01-0073_V1	JLXA00000000
Myco_tube_TKK-01-0072_V3	JLXB00000000
Myco_tube_TKK-01-0071_V1	JLXC00000000
Myco_tube_TKK-01-0070_V1	JLXD00000000
Myco_tube_TKK-01-0069_V3	JLXE00000000
Myco_tube_TKK-01-0068_V1	JLXF00000000
Myco_tube_TKK-01-0067_V1	JLXG00000000
Myco_tube_TKK-01-0066_V1	JLXH00000000
Myco_tube_TKK-01-0065_V1	JLXI00000000
Myco_tube_TKK-01-0064_V1	JLXJ00000000
Myco_tube_TKK-01-0063_V1	JLXK00000000
Myco_tube_TKK-01-0062_V1	JLXL00000000
Myco_tube_TKK-01-0061_V1	JLXM00000000
Myco_tube_TKK-01-0060_V1	JLXN00000000
Myco_sp_TKK-01-0059_V2	JLXO00000000
Myco_tube_TKK-01-0058_V1	JLXP00000000
Myco_tube_TKK-01-0057_V1	JLXQ00000000
Myco_tube_TKK-01-0056_V1	JLXR00000000
Myco_tube_TKK-01-0055_V1	JLXS00000000
Myco_tube_TKK-01-0054_V1	JLXT00000000
Myco_tube_TKK-01-0053_V1	JLXU00000000
Myco_tube_TKK-01-0052_V1	JLXV00000000
Myco_sp_TKK-01-0051_V1	JLXW00000000
Myco_tube_TKK-01-0050_V1	JLXX00000000
Myco_tube_TKK-01-0049_V1	JLXY00000000
Myco_tube_TKK-01-0048_V1	JLXZ00000000
Myco_tube_TKK-01-0047_V1	JLYA00000000
Myco_tube_TKK-01-0046_V1	JLYB00000000
Myco_tube_TKK-01-0045_V1	JLYC00000000
Myco_tube_TKK-01-0043_V1	JLYE00000000
Myco_tube_TKK-01-0042_V1	JLYF00000000
Myco_tube_TKK-01-0041_V1	JLYG00000000
Myco_tube_TKK-01-0040_V1	JLYH00000000
Myco_tube_TKK-01-0039_V1	JLYI00000000
Myco_tube_TKK-01-0038_V1	JLYJ00000000
Myco_tube_TKK-01-0037_V1	JLYK00000000
Myco_tube_TKK-01-0036_V1	JLYL00000000
Myco_tube_TKK-01-0035_V1	JLYM00000000
Myco_tube_TKK-01-0034_V1	JLYN00000000
Myco_tube_TKK-01-0033_V1	JLYO00000000
Myco_tube_TKK-01-0032_V3	JLYP00000000
Myco_tube_TKK-01-0031_V1	JLYQ00000000
Myco_tube_TKK-01-0030_V1	JLYR00000000
Myco_tube_TKK-01-0029_V1	JLYS00000000
Myco_tube_TKK-01-0028_V1	JLYT00000000
Myco_tube_TKK-01-0027_V1	JLYU00000000
Myco_tube_TKK-01-0026_V3	JLYV00000000
Myco_tube_TKK-01-0025_V1	JLYW00000000
Myco_tube_TKK-01-0024_V1	JLYX00000000
Myco_tube_TKK-01-0023_V3	JLYY00000000
Myco_tube_TKK-01-0022_V1	JLYZ00000000
Myco_tube_TKK-01-0021_V3	JLZA00000000
Myco_tube_TKK-01-0020_V3	JLZB00000000
Myco_tube_TKK-01-0019_V1	JLZC00000000
Myco_tube_TKK-01-0018_V1	JLZD00000000
Myco_tube_TKK-01-0017_V3	JLZE00000000
Myco_tube_TKK-01-0016_V1	JLZF00000000
Myco_tube_TKK-01-0015_V1	JLZG00000000
Myco_tube_TKK-01-0014_V1	JLZH00000000
Myco_tube_TKK-01-0013_V1	JLZI00000000
Myco_tube_TKK-01-0012_V1	JLZJ00000000
Myco_tube_TKK-01-0011_V1	JLZK00000000
Myco_tube_TKK-01-0010_V1	JLZL00000000
Myco_tube_TKK-01-0009_V1	JLZM00000000
Myco_tube_TKK-01-0008_V3	JLZN00000000
Myco_tube_TKK-01-0007_V1	JLZO00000000
Myco_tube_TKK-01-0006_V1	JLZP00000000
Myco_tube_TKK-01-0005_V1	JLZQ00000000
Myco_tube_TKK-01-0004_V1	JLZR00000000
Myco_tube_TKK-01-0003_V1	JLZS00000000
Myco_tube_TKK-01-0002_V1	JLZT00000000
Myco_tube_TKK-01-0001_V1	JLZU00000000
Myco_tube_TKK_02_0080_V1	JLZV00000000
Myco_tube_TKK_02_0079_V1	JLZW00000000
Myco_tube_TKK_02_0076_V1	JLZX00000000
Myco_tube_TKK_02_0075_V1	JLZY00000000
Myco_tube_TKK_02_0074_V1	JLZZ00000000
Myco_tube_TKK_02_0066_V1	JMAA00000000
Myco_tube_TKK_02_0065_V1	JMAB00000000
Myco_tube_TKK_02_0060_V1	JMAC00000000
Myco_tube_TKK_02_0059_V1	JMAD00000000
Myco_tube_TKK_02_0058_V1	JMAE00000000
Myco_tube_TKK_02_0057_V1	JMAF00000000
Myco_tube_TKK_02_0056_V1	JMAG00000000
Myco_tube_TKK_02_0055_V1	JMAH00000000
Myco_tube_TKK_02_0053_V1	JMAI00000000
Myco_tube_TKK_02_0051_V1	JMAJ00000000
Myco_tube_TKK_02_0050_V1	JMAK00000000
Myco_tube_TKK_02_0049_V1	JMAL00000000
Myco_tube_TKK_02_0048_V1	JMAM00000000
Myco_tube_TKK_02_0047_V1	JMAN00000000
Myco_tube_TKK_02_0044_V1	JMAO00000000
Myco_tube_TKK_02_0043_V1	JMAP00000000
Myco_tube_TKK_02_0042_V1	JMAQ00000000
Myco_tube_TKK_02_0041_V1	JMAR00000000
Myco_tube_TKK_02_0040_V1	JMAS00000000
Myco_tube_TKK_02_0037_V1	JMAT00000000
Myco_tube_TKK_02_0035_V1	JMAU00000000
Myco_tube_TKK_02_0031_V1	JMAV00000000
Myco_tube_TKK_02_0030_V1	JMAW00000000
Myco_tube_TKK_02_0029_V1	JMAX00000000
Myco_tube_TKK_02_0028_V1	JMAY00000000
Myco_tube_TKK_02_0026_V1	JMAZ00000000
Myco_tube_TKK_02_0023_V1	JMBA00000000
Myco_tube_TKK_02_0011_V1	JMBB00000000
Myco_tube_TKK_02_0010_V1	JMBC00000000
Myco_tube_TKK_02_0008_V1	JMBD00000000
Myco_tube_TKK_02_0007_V1	JMBE00000000
Myco_tube_TKK_02_0005_V1	JMBF00000000
Myco_tube_TKK_02_0004_V1	JMBG00000000
Myco_tube_XTB13-084_V1	JLMG00000000
Myco_tube_XTB13-086_V1	JLMF00000000
Myco_tube_XTB13-216_V1	JLIG00000000
Myco_tube_XTB13-223_V1	JLIC00000000
